# Supplementary material for: Perinatal Health Inequalities in the Industrial Region of Estonia: A Birth Registry-Based Study
Source: Int J Environ Res Public Health. 2022 Sep 14;19(18):11559. doi: 10.3390/ijerph191811559 (PMC9516979; doi:10.3390/ijerph191811559)
Supplement: Supplementary file 1 [file ijerph-19-11559-s001.zip]

Archive with 1 entries (1 files):
- ijerph-1863987-supplementary.pdf
